# Supplementary material for: The feasibility of soluble Fms-Like Tyrosine kinase-1 (sFLT-1) and Placental Growth Factor (PlGF) ratio biomarker in predicting preeclampsia and adverse pregnancy outcomes among medium to high risk mothers in Kuala Lumpur, Malaysia
Source: PLoS One. 2022 Mar 11;17(3):e0265080. doi: 10.1371/journal.pone.0265080 (PMC8916650; doi:10.1371/journal.pone.0265080)
Supplement: S1 Data — (XLSX) [file pone.0265080.s001.xlsx]

## Sheet: plosONE
SAMPLE ID	BLOOD1	BLOOD2	BLOOD3	BLOOD4	lowAS	NICUADMISSION	PREMATUREDELIVERY	DIVC	PLACENTA_ABRUPTIO	ACUTEHEARTFAILURE	INTUBATION	LSCS	MATERNALDEATH	LBW	IUD	EARLYNEONATALDEATH	PE_OUTCOM
1	459.9	#NULL!	#NULL!	#NULL!	1	1	1	0	0	0	0	1	0	1	0	0	1
4	59.39	#NULL!	#NULL!	#NULL!	0	0	1	0	0	0	0	1	0	0	0	0	1
8	11.82	17.35	#NULL!	#NULL!	0	0	0	0	0	0	0	1	0	0	0	0	1
18	22.75	72.69	#NULL!	#NULL!	0	0	1	0	0	0	0	1	0	1	0	0	1
19	1.25	1.5	#NULL!	#NULL!	0	0	1	0	0	0	0	1	0	0	0	0	1
21	1.42	1.5	2.11	2.27	0	0	0	0	0	0	0	0	0	0	0	0	1
22	29.31	80.83	#NULL!	#NULL!	0	1	1	0	0	0	0	1	0	1	0	0	1
24	18.56	#NULL!	#NULL!	#NULL!	0	0	1	0	0	0	0	0	0	0	0	0	1
25	187.86	#NULL!	#NULL!	#NULL!	1	1	1	0	1	0	1	1	0	1	0	0	1
26	1.89	1.31	1.73	#NULL!	0	1	0	0	0	0	0	1	0	0	0	0	1
38	42.72	#NULL!	#NULL!	#NULL!	0	0	1	0	0	0	0	0	0	0	0	0	1
40	41.09	#NULL!	#NULL!	#NULL!	0	0	0	0	0	0	0	0	0	0	0	0	1
42	2.84	2.84	#NULL!	#NULL!	0	1	1	0	0	0	0	1	0	1	0	0	1
46	55.19	#NULL!	#NULL!	#NULL!	1	1	1	0	0	0	0	1	0	1	0	0	1
49	79.3	#NULL!	#NULL!	#NULL!	1	1	1	0	0	0	0	1	0	1	0	0	1
60	134.17	#NULL!	#NULL!	#NULL!	1	1	1	0	0	0	0	1	0	1	0	0	1
61	150.4	#NULL!	#NULL!	#NULL!	1	1	1	0	0	0	0	1	0	0	0	0	1
69	72.66	#NULL!	#NULL!	#NULL!	0	0	1	0	0	0	0	1	0	1	0	0	1
77	5.47	#NULL!	#NULL!	#NULL!	0	0	1	0	0	0	0	0	0	1	0	0	1
80	106.01	#NULL!	#NULL!	#NULL!	1	1	1	0	0	0	0	1	0	1	0	0	1
88	13.56	#NULL!	#NULL!	#NULL!	0	1	0	0	0	0	0	0	0	0	0	0	1
92	92.8	#NULL!	#NULL!	#NULL!	0	0	1	0	0	0	0	1	0	0	0	0	1
93	4.39	6.63	#NULL!	#NULL!	0	0	0	0	0	0	0	0	0	0	0	0	1
95	54	#NULL!	#NULL!	#NULL!	1	1	0	0	0	0	0	1	0	1	0	0	1
104	200	#NULL!	#NULL!	#NULL!	0	0	0	0	0	0	0	0	0	0	0	0	1
105	69.76	#NULL!	#NULL!	#NULL!	1	1	1	0	0	0	0	0	0	0	0	0	1
111	82.81	#NULL!	#NULL!	#NULL!	0	0	1	0	0	0	0	1	0	1	0	0	1
120	126.6	#NULL!	#NULL!	#NULL!	1	1	1	0	0	0	0	1	0	1	0	0	1
132	5.93	#NULL!	#NULL!	#NULL!	0	0	1	0	0	0	1	1	0	1	0	0	1

## Sheet: DataDefinition
VARIABLE	DEFINITION
SAMPLE ID	IDENTIFICATION OF STUDY SAMPLE
BLOOD1	SFLT-1/PLGF RATION FIRST VISIT
BLOOD2	SFLT-1/PLGF RATION SECOND VISIT
BLOOD3	SFLT-1/PLGF RATION THIRD VISIT
BLOOD4	SFLT-1/PLGF RATION FOURTH VISIT
lowAS	LOW APGAR SCORE
NICUADMISSION	ADMISSION TO NICU
PREMATUREDELIVERY	PREMATURE DELIERY LESS THAN 37
DIVC	Disseminated intravascular coagulation
PLACENTA_ABRUPTIO	PLACENTA ABRUPTIO
ACUTE HEART FAILURE	ACUTE HEART FAILURE
INTUBATION	REQUIRE INTUBATION
LSCS	CAESEREAN SECTION
MATERNALDEATH	MATERNAL DEATH
LBW	LOW BIRTH WEIGHT
IUD	INTRA UTERINE DEATH
EARLYNEONATALDEATH	EARLY NEONATAL DEATH
PE_OUTCOM	PREECLAMPSIA
